# Supplementary material for: GRADE Use in Evidence Syntheses Published in High-Impact-Factor Gynecology and Obstetrics Journals: A Methodological Survey
Source: J Clin Med. 2023 Jan 5;12(2):446. doi: 10.3390/jcm12020446 (PMC9866985; doi:10.3390/jcm12020446)
Supplement: Supplementary file 1 [file jcm-12-00446-s001.zip]

Archive with 1 entries (1 files):
- jcm-2050266-supplementary.pdf
